# Supplementary material for: Overexpression of a Xylem-Dominant Expressing BTB Gene, PtrBTB82, Influences Cambial Activity and SCW Synthesis in Populus trichocarpa
Source: Plants (Basel). 2025 Dec 25;15(1):68. doi: 10.3390/plants15010068 (PMC12787359; doi:10.3390/plants15010068)
Supplement: Supplementary file 1 [file plants-15-00068-s001.zip]

Archive with 2 entries (2 files):
- Figure S1-S3.pdf
- Table S1 and S2.pdf
